# Supplementary material for: A Rapid Prototyping Approach for Multi-Material, Reversibly Sealed Microfluidics
Source: Micromachines (Basel). 2023 Dec 7;14(12):2213. doi: 10.3390/mi14122213 (PMC10745384; doi:10.3390/mi14122213)
Supplement: Supplementary file 1 [file micromachines-14-02213-s001.zip]

Archive with 1 entries (1 files):
- micromachines-2712588-supplementary.pdf
